# Supplementary material for: microRNA profiling in the zoonotic parasite Echinococcus canadensis using a high-throughput approach
Source: Parasit Vectors. 2015 Feb 6;8:83. doi: 10.1186/s13071-015-0686-8 (PMC4326209; doi:10.1186/s13071-015-0686-8)
Supplement: Additional file 1: — Primers sequences and efficiencies of all primer pairs used in this study. This file contains all forward and the reverse sequences and efficiencies of all primer pairs used in this study. [file 13071_2015_686_MOESM1_ESM.xlsx]

## Sheet: Hoja1
Additional file 1. Sequences and efficiencies of all primer pairs used in this study.
			Efficiency (%)
miRNA	Primer Forward 5'-3'	Primer Reverse 5'-3'	[10(-1/S)-1]×100
miR-71-5p	GCTGAAAGACGATGGTAGTG	GCGAGCACAGAATTAATACGAC	102.432
miR-125-5p	GCGTCCCTGAGACCCTAGAG	GCGAGCACAGAATTAATACGAC	100.081
miR-7a-5p	GTGGAAGACTGGTGATATG	GCGAGCACAGAATTAATACGAC	104.482
miR-96-5p	GGCATTGGCACTTTTGGAA	GCGAGCACAGAATTAATACGAC	108.439
miR-281-3p	CCTGTCATGGAGTTGCTC	GCGAGCACAGAATTAATACGAC	105.214
miR-4989-3p	TGGGCAAAATGCACCAACTA	GCGAGCACAGAATTAATACGAC	109.325
miR-277-3p	TGGGCTAAATGCATTTTCTGG	GCGAGCACAGAATTAATACGAC	112.121
miR-190-5p	GAGATATGTTTGGGTTACTTG	GCGAGCACAGAATTAATACGAC	104.437
miR-61-3p	TGACTAGAAAGAGCACTCAC	GCGAGCACAGAATTAATACGAC	105.584
miR-184-3p	GGGACGGAAGTCTGAAAGG	GCGAGCACAGAATTAATACGAC	106.237
let 7-5p	TGGGCTGAGGTAGTGTTTCG	GCGAGCACAGAATTAATACGAC	105.491
miR-1-3p	TGGGCTGGAATGTTGTGAA	GCGAGCACAGAATTAATACGAC	111.654
miR-9-5p	GTCTTTGGTTATCTAGCTGTG	GCGAGCACAGAATTAATACGAC	95.1841
bantam-3p	CTGAGATCGCGATTACAGC	GCGAGCACAGAATTAATACGAC	102.651
miR-new3-3p	CCGATTGCACTACCCATC	GCGAGCACAGAATTAATACGAC	98.8009
miR-3479a-3p	GCCTATTGCACGTTCTTTC	GCGAGCACAGAATTAATACGAC	105.26
