# Supplementary material for: microRNA profiling in the zoonotic parasite Echinococcus canadensis using a high-throughput approach
Source: Parasit Vectors. 2015 Feb 6;8:83. doi: 10.1186/s13071-015-0686-8 (PMC4326209; doi:10.1186/s13071-015-0686-8)
Supplement: Additional file 2: — Percentages of reads matching ncRNAs and repeats. This file contains the numbers and percentages of reads matching ncRNAs and repeats in Echinococcus canadensis G7 and Echinococcus granulosus sensu stricto G1. datasets. [file 13071_2015_686_MOESM2_ESM.xlsx]

## Sheet: Additional file 2
Additional File 2. Numbers and percentages of reads matching lncRNAs and repeats
in Echinococcus canadensis G7 and Echinococcus granulosus s.s. G1 datasets.
Sample type	Replicate	Reads	Category
			lncRNA	repeats
CWG7	Replicate 1	Number of reads	408	22
		Percentage of reads	0.0314612	0.00169644
	Replicate 2	Number of reads	409	19
		Percentage of reads	0.0424268	0.00197093
PSG7	Replicate 1	Number of reads	2984	154
		Percentage of reads	0.0906317	0.00467737
	Replicate 2	Number of reads	1347	59
		Percentage of reads	0.0813551	0.00356344
PSG1	Replicate 1	Number of reads	2153	238
		Percentage of reads	0.165277	0.0182703
	Replicate 2	Number of reads	3182	405
		Percentage of reads	0.190061	0.0241907
PSG1: E. granulosus s.s. G1 protoscoleces, PSG7: E. canadensis G7 protoscoleces,
CWG7: E. canadensis G7 cyst wall.
