# Supplementary material for: microRNA profiling in the zoonotic parasite Echinococcus canadensis using a high-throughput approach
Source: Parasit Vectors. 2015 Feb 6;8:83. doi: 10.1186/s13071-015-0686-8 (PMC4326209; doi:10.1186/s13071-015-0686-8)
Supplement: Additional file 3: — Top five most abundant 31 nt sequences not-mapping to Echinococcus genome. This file contains the sequences of tRNA halves from host origin. [file 13071_2015_686_MOESM3_ESM.xlsx]

## Sheet: Additional File 3
Additional File 3. Top five most abundant 31 nt sequences not-mapping to the Echinococcus genome.
# reads		Sequence 5'-3'	hit
192471	top1	GCATTGGTGGTTCAGTGGTAGAATTCTCGCC	tRNA-Gly
	ssc	GCATTGGTGGTTCAGTGGTAGAATTCTCGCC
	emu	GCGCCGGTGGTTCAGTGGTAGAATGCTCGCC
	egraG1	GCGCCGGTGGTTCAGTGGTAGAATGCTCGCC
13519	top2	GCATTGGTGGTTCAGTGGTAGAATTCTCGCT	tRNA-Gly
	ssc	GCATTGGTGGTTCAGTGGTAGAATTCTCGCC
	emu	GCGCCGGTGGTTCAGTGGTAGAATGCTCGCC
	egraG1	GCGCCGGTGGTTCAGTGGTAGAATGCTCGCC
13060	top3	TCCCTGGTGGTCTAGTGGTTAGGATTCGGCG	tRNA-Glu
	ssc	TCCCTGGTGGTCTAGTGGTTAGGATTCGGCG
	emu	TCCCTGATGGTCTAGCGGTTAGGATTCCTGG
	egraG1	TCCCTGATGGTCTAGCGGTTAGGATTCCTGG
12295	top4	GCATTGGTGGTTCAGTGGTAGAATTCTCGCA	tRNA-Gly
	ssc	GCATTGGTGGTTCAGTGGTAGAATTCTCGCC
	emu	GCGCCGGTGGTTCAGTGGTAGAATGCTCGCC
	egraG1	GCGCCGGTGGTTCAGTGGTAGAATGCTCGCC
12273	top5	GCATGGGTGGTTCAGTGGTAGAATTCTCGCC	tRNA-Gly
	ssc	GCATGGGTGGTTCAGTGGTAGAATTCTCGCC
	emu	GCGCCGGTGGTTCAGTGGTAGAATGCTCGCC
	egraG1	GCGCCGGTGGTTCAGTGGTAGAATGCTCGCC
ssc: Sus scrofa, emu: Echinococcus multilocularis, egraG1: Echinococcus granulosus sensu stricto (G1).
Mismatches with respect to the analyzed sequence (top1-5) are highlighted in red.
