# Supplementary material for: microRNA profiling in the zoonotic parasite Echinococcus canadensis using a high-throughput approach
Source: Parasit Vectors. 2015 Feb 6;8:83. doi: 10.1186/s13071-015-0686-8 (PMC4326209; doi:10.1186/s13071-015-0686-8)
Supplement: Additional file 4: — Expression level of selected miRNAs measured by RT-qPCR relative to miR-71 in each Echinococcus canadensis G7 stage. This file contains a supplemental figure that shows the miRNA expression profile of fifteen randomly selected miRNAs relative to miR-71 in CWG7 and PSG7 samples measured by RT-qPCR. [file 13071_2015_686_MOESM4_ESM.xlsx]

## Sheet: Hoja1
Additional file 4. Expression level of selected microRNAs measured by RT-qPCR relative to miR-71 in each Echinococcus canadensis G7 stage.
