# Supplementary material for: microRNA profiling in the zoonotic parasite Echinococcus canadensis using a high-throughput approach
Source: Parasit Vectors. 2015 Feb 6;8:83. doi: 10.1186/s13071-015-0686-8 (PMC4326209; doi:10.1186/s13071-015-0686-8)
Supplement: Additional file 5: — Expression profile of the full repertoire of Echinococcus canadensis G7 miRNAs identified in this study. This file contains mature sequences and normalized read counts of full repertoire of Echinococcus canadensis G7 and Echinococcus granulosus sensu stricto G1 miRNAs. [file 13071_2015_686_MOESM5_ESM.xlsx]

## Sheet: Hoja1
Additional file 5. Expression profiles of the full repertoire of the Echinococcus canadensis G7 and Echinococcus granulosus sensu stricto G1 miRNAs identified in this study.
Mature miRNA	Sequence 5'-3'	Length (nt)	Normalized reads per milliona,b (average)c
			PSG7	CWG7	PSG1
bantam-3p	UGAGAUCGCGAUUACAGCUGAU	22	35494	17477	52661
let-7-5p	UGAGGUAGUGUUUCGAAUGUCU	22	177294	238045	180483
miR-1-3p	UGGAAUGUUGUGAAGUAUGU	20	157760	56498	94092
miR-2a-3p	AAUCACAGCCCUGCUUGGAACCA	23	4847	2608	5616
miR-2b-3p	UAUCACAGCCCUGCUUGGGACACA	24	9180	4993	6930
miR-2c-3p	UCACAGCCAAUAUUGAUGAAC	21	35186	14441	38497
miR-7a-5p	UGGAAGACUGGUGAUAUGUUGU	22	20696	1595	32881
miR-7b-5p	UGGAAGACUUGUGAUUAGAUUGUU	24	42106	2199	47538
miR-8-3p	UAAUACUGUUCGGUUAGGACGCCA	24	137	42	103
miR-9-5p	UCUUUGGUUAUCUAGCUGUGUGA	23	71306	146805	53315
miR-10-5p	CACCCUGUAGACCCGAGUUUGA	22	13767	18395	14425
miR-31-5p	UGGCAAGAUACUGGCGAAGCUGA	23	0	0	15
miR-36-3p	UCACCGGGUAGACAUUCCUUGC	22	7	2	9
miR-61-3p	UGACUAGAAAGAGCACUCACAUCC	24	16498	32721	15518
miR-71-5p	UGAAAGACGAUGGUAGUGAGA	21	266388	233226	298041
mir-87-3p	GUGAGCAAAGUUUCAGGUGUGC	22	4561	2925	7155
mir-96-5p	AUUGGCACUUUUGGAAUUGUCA	22	21323	4021	18858
miR-124a-3p	UAAGGCACGCGGUGAAUGCC	20	419	27	327
miR-124b-3p	UAAGGCACGCGGUGAAUACC	20	1149	173	1252
miR-125-5p	UCCCUGAGACCCUAGAGUUGU	21	15986	548	21232
miR-133-3p	UUGGUCCCCAUUAACCAGCCGCC	23	230	46	183
miR-153-5p	AUGCUUACGAGACGUGCACU	20	310	11	318
miR-184-3pd	GGGACGGAAGUCUGAAAGGUUU	22	14143	10643	13888
miR-190-5p	AGAUAUGUUUGGGUUACUUGGUGC	24	2135	9435	2053
miR-219-5p	UGAUUGUCCAUUCGCAUUUCUUG	23	575	5068	341
miR-277-3p	UAAAUGCAUUUUCUGGCCCGUA	22	1619	7534	897
miR-281-3p	UGUCAUGGAGUUGCUCUCUAU	21	19767	3146	17486
miR-307-3p	UCACAACCUACUUGAUUGAGGGG	23	501	336	524
miR-745-3p	UGCUGCCUGGUAAGAGCUGUGA	22	30410	32316	33006
miR-1992-3p	AGCAGUUGUACCAUUGAAAUG	21	52	0	45
miR-2162-3p	UAUUAUGCAACUUUUCACUCC	21	4000	5687	2175
miR-3479-3p	UAUUGCACGUUCUUUCGCCAUC	22	1440	4456	1541
miR-4989-3p	AAAAUGCACCAACUAUCUGAGA	22	29730	141920	38076
miR-4990-5p	UCUCCUCACGGGUUUAAACCC	21	32	27	8
miR-new-1-3p	UAAUUCGAGUCAACAGGGUCGUU	23	22	41	14
miR-new-2-3p	UAAAUGCAAAAUAUCUGGUUAUG	23	928	962	494
miR-new-3-3p	GAUUGCACUACCCAUCGCCCACA	23	0	1630	0
aMiRNA read numbers are the sum of all isomiRs of the mature miRNA on the precursor with up to 1 mismatch.
bMiRNA read numbers were normalized to the total number of mature miRNAs in each library and multiplied per 1x106.
cNormalized miRNA reads were averaged between biological replicates.
dPreviously reported as miR-4988 by Cucher et al (2011).
