# Supplementary material for: microRNA profiling in the zoonotic parasite Echinococcus canadensis using a high-throughput approach
Source: Parasit Vectors. 2015 Feb 6;8:83. doi: 10.1186/s13071-015-0686-8 (PMC4326209; doi:10.1186/s13071-015-0686-8)
Supplement: Additional file 6: — Precursor sequences and raw read numbers of the full repertoire of Echinococcus canadensis G7 and Echinococcus granulosus sensu stricto G1 miRNAs identified in this study. This file contains precursor sequences and raw read counts of full repertoire of Echinococcus canadensis G7 and Echinococcus granulosus sensu stricto G1 miRNAs. [file 13071_2015_686_MOESM6_ESM.xlsx]

## Sheet: Sequences
Additional File 6. Precursor sequences and genome location of Echinococcus canadensis G7 and Echinococcus granulosus s.s. G1 miRNAs identified in this study.
MiRNA name	Mature sequence	Arm	Star sequence	Echinococcus multilocularis precursor sequence	Chromosome	Start	End	Strand	Echinococcus granulosus s.s. G1 precursor sequence	Identity of precursors (%)
bantam	UGAGAUCGCGAUUACAGCUGAU	3	CGGCUUUUCUCGCGUUCUGAG	CGGCUUUUCUCGCGUUCUGAGAGCGUUAAUUCUCUAGUUAAACUACCGCCUUCUGAGAUCGCGAUUACAGCUGAU	pathogen_EmW_Chr_06	6070306	6070381	-	CGGCUUUUCUCGCGUUCUGAGAGCGUUAAUUCUUUAGUUAAACUACCGCCUUCUGAGAUCGCGAUUACAGCUGAU	98
let-7	UGAGGUAGUGUUUCGAAUGUCU	5	ACAUCCGUUUCACUAUCUGCAUA	UGAGGUAGUGUUUCGAAUGUCUCUGGCACUAGCGACAUCCGUUUCACUAUCUGCAUA	pathogen_EmW_Chr_09	3379991	3380048	­	UGAGGUAGUGUUUCGAAUGUCUCUGGCACUAGCGACAUCCGUUUCACUAUCUGCAUA	100
miR-1	UGGAAUGUUGUGAAGUAUGU	3	CGUGCUUCCCAAUAGGCCAUA	CGUGCUUCCCAAUAGGCCAUAGAGUAAGUCCCUACACCUAUGGGGAUCUAUGGAAUGUUGUGAAGUAUGU	pathogen_EmW_Chr_03	10157055	10157125	­	CGUGCUUCCCAAUAGGCCAUAGAGUAAGUCCCUACACCUAUGGGGAUCUAUGGAAUGUUGUGAAGUAUGU	100
miR-2a	AAUCACAGCCCUGCUUGGAACCA	3	CGUUCCAGGGGGAUGUGAGUUUA	CGUUCCAGGGGGAUGUGAGUUUAUACAGCCUAUGAAUCACAGCCCUGCUUGGAACCA	pathogen_EmW_Chr_03	9454684	9454741	­	CGUUCCAGGGGGAUGUGAGUUUAUACAGCCUAUGAAUCACAGCCCUGCUUGGAACCA	100
miR-2b	UAUCACAGCCCUGCUUGGGACACA	3	UGUCCCAAGGGUGGUGAUCUACU	UGUCCCAAGGGUGGUGAUCUACUCAGUUGGAGUAUCACAGCCCUGCUUGGGACACA	pathogen_EmW_Chr_05	10601909	10601965	­	UGUCCCAAGGGUGGUGAUCUACUCAGUGGGAGUAUCACAGCCCUGCUUGGGACACA	98
miR-2c	UCACAGCCAAUAUUGAUGAAC	3	UCGUCAACAUUGCCUGUAGACA	UCGUCAACAUUGCCUGUAGACACGGGUUGCGAUGUCACAGCCAAUAUUGAUGAAC	pathogen_EmW_Chr_05	10602015	10602070	­	UCGUCAACAUUGCCUGUAGACACGGGUUGCGAUGUCACAGCCAAUAUUGAUGAAC	100
miR-7a	UGGAAGACUGGUGAUAUGUUGU	5	CAGCGUAUCGCAGUUUUUCCCU	UGGAAGACUGGUGAUAUGUUGUAAAGCUCCCCUACCAUACAGCGUAUCGCAGUUUUUCCCU	pathogen_EmW_Chr_02	5621492	5621553	­	UGGAAGACUGGUGAUAUGUUGUAAAGCUCCCCUACCAUACAGCGUAUCGCAGUUUUUCCCU	100
miR-7b	UGGAAGACUUGUGAUUAGAUUGUU	5	CAACUGUCACGGUCUUCCAAG	UGGAAGACUUGUGAUUAGAUUGUUACGCAUAUUCCCUUUUGUGAUCAUGUAAAUGAGCAGCAAAUGAACAUCUUAACAACUGUCACGGUCUUCCAAG	pathogen_EmW_Chr_01	11571267	11571364	+	UGGAAGACUUGUGAUUAGAUUGUUACGCAUAUUCCCUUUUGUGAUCAUGUAAAUGAGAAGCAAAUGAACCUCUUAACAACUAUCACGGUCUUCCAAG	96
miR-8	UAAUACUGUUCGGUUAGGACGCCA	3	GUAGUCUUCCGAGCAGUAUAUGG	GUAGUCUUCCGAGCAGUAUAUGGACGUUUUGAUUGGUCCACCGUUCCAAUAGCUCCUAAUACUGUUCGGUUAGGACGCCA	pathogen_EmW_Chr_04	1211219	1211299	-	GUAGUCUUCCGAGCAGUAUGUGGACGUUUUAAUCGGUCCACCGCCCCAACAGCUCCUAAUACUGUUCGGUUAGGACGCCA	92
miR-9	UCUUUGGUUAUCUAGCUGUGUGA	5	AGGCUAGAUUUCCAAACAAA	UCUUUGGUUAUCUAGCUGUGUGAGGUUUAGCUUCAGUCAGCUCUUAUUUUCACAAGGCUAGAUUUCCAAACAAA	pathogen_EmW_Chr_02	10485899	10485973	+	UCUUUGGUUAUCUAGCUGUGUGAGGUUUAGCUUCAGUCAGCUCUUAUUUUCACAAGGCUAGAUUUCCAAACAAA	100
miR-10	CACCCUGUAGACCCGAGUUUGA	5	AAGCUCGUGUCUUCAAGGAAUCA	CACCCUGUAGACCCGAGUUUGAGUGCCUAGCGUACGUUCCACCGUACAGACUCCCAAGCUCGUGUCUUCAAGGAAUCA	pathogen_EmW_Chr_01	7241819	7241897	-	CACCCUGUAGACCCGAGUUUGAGUGCCUAGCGUACGUUCCACCGUACGGACUCCCAAGCUCGUGUCUUCAAGGCAUCA	97
miR-31	UGGCAAGAUACUGGCGAAGCUGA	5	AGCUUCGUCUGGUCUUGCUGCA	UGGCAAGAUACUGGCGAAGCUGAGGGGUCAAGUAAUCGUCAGCUUCGUCUGGUCUUGCUGCA	pathogen_EmW_Chr_06	36633	36695	+	UGGCAAGAUACUGGCGAAGCUGAGGGGUCAAGUAAUCGUCAGCUUCGUCUGGUCUUGCUGCA	100
miR-36a	UCACCGGGUAGACAUUCCUUGC	3	ACGGAUUGUCCAUCCGGUAACC	ACGGAUUGUCCAUCCGGUAACCGCGAUAAGGUGAAGGCCUUUUUAACUGCUGGUCACCGGGUAGACAUUCCUUGC	pathogen_EmW_Chr_02	16452645	16452720	-	ACGGAUUGUCCGUCCGGUAACCGCGAUAAGGUGAAGGCCUUUUUAACUGCUGGUCACCGGGUAGACAUUCCUUGC	98
miR-61	UGACUAGAAAGAGCACUCACAUCC	3	CGUGAGGCCCUUUCUUGUGCAUG	CGUGAGGCCCUUUCUUGUGCAUGGAUAAUGAAGGGUCUUUAAACCUCGACCAUGACUAGAAAGAGCACUCACAUCC	pathogen_EmW_Chr_02	7784002	7784078	-	CGUGAGGCCCUUUCUUGUGCAUGGAUAAUGAGGGGUCUUUAAGCCUCGACCAUGACUAGAAAGAGCACUCACAUCC	97
miR-71	UGAAAGACGAUGGUAGUGAGA	5	UCUUGCUACUCCGUCUUUUCCU	UGAAAGACGAUGGUAGUGAGAUACAGAGGAAUCGAGCAUCUUGCUACUCCGUCUUUUCCU	pathogen_EmW_Chr_05	10602110	10602170	-	UGAAAGACGAUGGUAGUGAGAUACAGAGGAAUCGAGCAUCUUGCUACUCCGUCUUUUCCU	100
miR-87	GUGAGCAAAGUUUCAGGUGUGC	3	CCACCUGUCAUUUUGCUCGAACC	CCACCUGUCAUUUUGCUCGAACCAGAGUUAUUCUUGGCGUCAUCCAUCUCUCGAAGGAUGUUUGCUAGGUUGGUGAGCAAAGUUUCAGGUGUGC	pathogen_EmW_Chr_02	3822905	3822999	-	CCACCUGUCAUUUUGCUCGAACCAGAGUUAUUCUUGGCGUCAUCCAUCUCUCGAAGGAUGUUUGCUAGGUUGGUGAGCAAAGUUUCAGGUGUGC	100
miR-96	AUUGGCACUUUUGGAAUUGUCA	5	GACGGUCUAAAAGUGCCGAACA	AUUGGCACUUUUGGAAUUGUCACCAGUGUUCCCCUCGACUCGACGCUGGCGGUGGUGCCUUUGAGGGUUUGCGGUGACGGUCUAAAAGUGCCGAACA	pathogen_EmW_Chr_06	6799587	6799684	-	AUUGGCACUUUUGGAAUUGUCACCAGUGUUCCCCUUGACUCAACGCUGGCGGUGGUGCCUUUGCGGGCCUGCGGUGACGGUCUAAAAGUGCCGAACA	94
miR-124a	UAAGGCACGCGGUGAAUGCC	3	GCGUUCAACCUCGGAGCCUUUGU	GCGUUCAACCUCGGAGCCUUUGUCAGCGAUUGAAUUAAGGCACGCGGUGAAUGCC	pathogen_EmW_Chr_06	660046	660101	+	GCGUUCAACCUCGGAGCCUUUGUCAGCGAUUGAAUUAAGGCACGCGGUGAAUGCC	100
miR-124b	UAAGGCACGCGGUGAAUACC	3	GUAUUCUACGCGAUGUCUUGG	GUAUUCUACGCGAUGUCUUGGUACGAGCUGACACUAAGGCACGCGGUGAAUACC	pathogen_EmW_Chr_03	10946301	10946355	+	GUAUUCUACGCGAUGUCUUGGUACGAGUUGACACUAAGGCACGCGGUGAAUACC	98
miR-125	UCCCUGAGACCCUAGAGUUGU	5	CAACUCUAAUGUCCCGGGUUAU	UCCCUGAGACCCUAGAGUUGUCCGGAAUUUGCGAAUCCACAUUUCUCGCGUGGCAACUCUAAUGUCCCGGGUUAU	pathogen_EmW_Chr_02	6361996	6362071	+	UCCCUGAGACCCUAGAGUUGUCCGGAUUUUGCGAAUCCACAUUUCUCACGUGGCAACUCUAAUGUCCCGGGUUAU	97
miR-133	UUGGUCCCCAUUAACCAGCCGCC	3	GGCUGAUUUGUGGGGCUCAGAA	GGCUGAUUUGUGGGGCUCAGAAAAGCUGUAAAUGAAAACUUUUGGUCCCCAUUAACCAGCCGCC	pathogen_EmW_Chr_03	10145327	10145391	-	GGCUGAUUUGUGGGGCUCAGAAAAGCUGUAAAUGAAAACUUUUGGUCCCCAUUAACCAGCCGCC	100
miR-153	AUGCUUACGAGACGUGCACU	5	UUGCAUAGUCUCAUAAGUGCC	AUGCUUACGAGACGUGCACUCCAGUUGGAAUGGUUGUCAACCACCUUGUGGAUUGCAUAGUCUCAUAAGUGCC	pathogen_EmW_Chr_01	16009201	16009274	+	AUGCUUACGAGACGUGCACUCCAGUUGGAAUGGUUGUCAACUACCUUGUGGAUUGCAUAGUCUCAUAAGUGCC	98
miR-184	GGGACGGAAGUCUGAAAGGUUU	3	ACCUAUCACACUUCAGUCCAGU	ACCUAUCACACUUCAGUCCAGUACGAAUUGUGUAUGGGACGGAAGUCUGAAAGGUUU	pathogen_EmW_Chr_06	2771735	2771792	+	ACCUAUCACACUUCAGUCCAGUACGAAUUAUGUAUGGGACGGAAGUCUGAAAGGUUU	98
miR-190	AGAUAUGUUUGGGUUACUUGGUGC	5	CCAGUGACCAAACAUAUUCA	AGAUAUGUUUGGGUUACUUGGUGCUGUGCUCUAUCCUCUUACACCAGUGACCAAACAUAUUCA	pathogen_EmW_Chr_02	617459	617522	+	AGAUAUGUUUGGGUUACUUGGUGCUGUGCUCUAUCCUCUUACACCAGUGACCAAACAUAUUCA	100
miR-219	UGAUUGUCCAUUCGCAUUUCUUG	5	AUGUGUGUAUGGGCAUCGCA	UGAUUGUCCAUUCGCAUUUCUUGCUGCUCUCGUGUACAAUUCACUGUUCUUCAAGAUGUGUGUAUGGGCAUCGCA	pathogen_EmW_Chr_04	4700727	4700802	-	UGAUUGUCCAUUCGCAUUUCUUGCUGCUCUCGUGUACAAUUCACUGCUCUUCAAGAUGUGUGUAUGGGCAUCGCA	98
miR-277	UAAAUGCAUUUUCUGGCCCGUA	3	GUGGGUAGAAAGUGCCUUUUACA	GUGGGUAGAAAGUGCCUUUUACAACAUGCUGCCUCUAUGAGAUCCACUUAUGUUUGUAAAUGCAUUUUCUGGCCCGUA	pathogen_EmW_Chr_01	4971903	4971981	-	GUGGGUAGAAAGUGCCUUUUACAACAUGCUGCCUCUAUGAGAUCCACUUAUGUUUGUAAAUGCAUUUUCUGGCCCGUA	100
miR-281	UGUCAUGGAGUUGCUCUCUAU	3	AAGGAGGGCCCUUUAUGACCCUU	AAGGAGGGCCCUUUAUGACCCUUGAGAAAUAAGUCAAUGUCAUGGAGUUGCUCUCUAU	pathogen_EmW_Chr_01	11092496	11092554	-	AAGGAGGGCCCUUUAUGACCCUUGAGAAAUAAAUCAAUGUCAUGGAGUUGCUCUCUAU	98
miR-307	UCACAACCUACUUGAUUGAGGGG	3	CCUCAUCCCGUGGGUUGAGCGAUG	CCUCAUCCCGUGGGUUGAGCGAUGCCUUUGUGUUCCGCACCUCUAUGCGCAUCACAACCUACUUGAUUGAGGGG	pathogen_EmW_Chr_01	954377	954451	-	CCUCAUCCCGUGGGUUGAGCGAUGCCUUUGUGUUCUGCACCUCUAUGCGCAUCACAACCUACUUGAUUGAGGGG	98
miR-745	UGCUGCCUGGUAAGAGCUGUGA	3	CCAGUUCUUAUCGGGUAUAUCAUG	CCAGUUCUUAUCGGGUAUAUCAUGCCGCCAUUUCAUGCUGCCUGGUAAGAGCUGUGA	pathogen_EmW_Chr_01	6488199	6488256	+	CCAGUUCUUAUCGGGUAUAUCAUGCCGCCAUUUCAUGCUGCCUGGUAAGAGCUGUGA	100
miR-1992	AGCAGUUGUACCAUUGAAAUG	3	UUUCAUUGGUCAAUUGCUAAU	UUUCAUUGGUCAAUUGCUAAUAUUUCUUGCGUUAAUUUACAAAUAUCAGCAGUUGUACCAUUGAAAUG	pathogen_EmW_Chr_09	3082706	3082774	+	UUUCAUUGGUCAAUUGCUAAUAUUUCUUGCGUAAAUUUACAAAUAUCAGCAGUUGUACCAUUGAAAUG	98
miR-2162	UAUUAUGCAACUUUUCACUCC	3	AGUGGAUUUGUUGCAUAUUAUACA	AGUGGAUUUGUUGCAUAUUAUACAUCGUGGGGUUUGUAUUAUGCAACUUUUCACUCC	pathogen_EmW_Chr_03	11957845	11957902	-	AGUGGAUUUGUUGCAUAUUAUACAUCGUGGGGUUUGUAUUAUGCAACUUUUCACUCC	100
miR-3479	UAUUGCACGUUCUUUCGCCAUC	3	CGGUGAAAGUUUAUGCAUUUA	CGGUGAAAGUUUAUGCAUUUACAUCGGUUGAUGUAUUGCACGUUCUUUCGCCAUC	pathogen_EmW_Chr_01	11565502	11565557	-	CGGUGAAAGUUUAUGCAUUUACAUCGGUUGAUGUAUUGCACGUUCUUUCGCCAUC	100
miR-4989	AAAAUGCACCAACUAUCUGAGA	3	UGGGUAGUCGUUGCAUUUCC	UGGGUAGUCGUUGCAUUUCCACACUGCUGCAAGGUAGCAGCUGAAAGAGGGUGAAAAUGCACCAACUAUCUGAGA	pathogen_EmW_Chr_01	4972036	4972111	-	UGGGUAGUCGUUGCAUUUCCACACUGCUGCAAGGUAGCAGCUGAAAGAGGGUGAAAAUGCACCAACUAUCUGAGA	100
miR-4990	UCUCCUCACGGGUUUAAACCC	5	GUUUGACUCGGUGGAGGC	-	-	-	-	-	CCAUUGACCACUGCUGUCUCCUCACGGGUUUAAACCCAAUUCGGAGUAUUUCUCCACAAAUGUCCAAUGUUGGGUUUGACUCGGUGGAGGCAGCUUGGUUAAGUCG	-
miR-new-1	UAAUUCGAGUCAACAGGGUCGUU	3	GGACUCGUUUACUCGAAUUGGUC	GGACUCGUUUACUCGAAUUGGUCUGCGUGGGGCACUAAUUCGAGUCAACAGGGUCGUU	pathogen_EmW_Chr_08	2743188	2743246	+	GGGCUCGUUUACUCGAAUUGGUCUGCGUGGGGCACUAAUUCGAGUCAACAGGGUCGUU	98
miR-new-2	UAAAUGCAAAAUAUCUGGUUAUG	3	AGACCAGAUUUUGCAGUUUAU	AGACCAGAUUUUGCAGUUUAUAACGCUACCCACUAAAAGAGUAUAAAUGCAAAAUAUCUGGUUAUG	pathogen_EmW_Chr_02	5819498	5819564	+	AGACCAGAUUUUGCAGUUUAUAACGCUACCCACUAAAAGAGUAUAAAUGCAAAAUAUCUGGUUAUG	100
miR-new-3	GAUUGCACUACCCAUCGCCCACA	3	UGGCGGUGCGCGGUGCAAUUUCUG	UGGCGGUGCGCGGUGCAAUUUCUGUUAACCCGCUUUCUUGAGUGCAGAUUGCACUACCCAUCGCCCACA	pathogen_EmW_Chr_04	4403742	4403811	-	UGGCGGUGCGCGGCGCAAUUUCUGUUAACCCGCUCUCUUGGGUGCAGAUUGCACUACCCAUCGCCCACA	95

## Sheet: Raw data
Additional File 6. Number of microRNA mature and star raw reads from all Echinococcus canadensis G7 and Echinococcus granulosus sensu stricto G1 datasets.
			CWG7				PSG7				PSG1
	Arm		Replicate 1		Replicate 2		Replicate 1		Replicate 2		Replicate 1		Replicate 2
miRNA	Mature	Star	Mature reads	Star reads	Mature reads	Star reads	Mature reads	Star reads	Mature reads	Star reads	Mature reads	Star reads	Mature reads	Star reads
bantam	3	5	5056	6	5193	9	57161	92	16073	96	34368	22	32986	74
let-7	5	3	64980	534	75167	456	285521	11575	75216	5299	109221	2708	122341	2453
miR-1	3	5	14637	1	18737	1	254062	15	146292	2	68152	2	51623	8
miR-2a	3	5	784	32	741	20	7806	110	2349	40	3526	25	3669	39
miR-2b	3	5	1699	107	1193	110	14784	2168	4979	909	4380	608	4496	659
miR-2c	3	5	4522	339	3898	332	56664	5947	22631	2313	22196	2513	27289	2860
miR-7a	5	3	493	1	438	0	33330	3	20514	3	20409	4	21734	1
miR-7b	5	3	533	9	771	16	67809	1244	38031	612	26043	233	35179	249
miR-8	3	5	11	1	14	1	220	4	80	7	74	0	57	1
miR-9	5	3	37602	565	49178	662	114834	2036	79385	1087	27133	485	41704	720
miR-10	5	3	5459	109	5309	115	22171	616	14683	428	8314	2	10229	4
miR-31	5	3	0	0	0	0	0	0	0	0	8	3	12	0
miR-36a	3	5	0	0	1	0	12	0	0	0	5	0	7	0
miR-61	3	5	9655	18	9507	10	26569	67	10317	49	10463	19	9356	50
miR-71	5	3	59766	49	78096	32	429000	694	309251	632	183481	343	198645	216
mir-87	3	5	919	92	786	74	7345	3410	11658	2122	2948	898	6349	678
mir-96	5	3	1009	2	1371	6	34340	74	17924	17	10348	548	13937	376
miR-124a	3	5	5	0	11	0	674	16	445	15	208	0	211	2
miR-124b	3	5	45	7	57	9	1851	253	2679	129	821	28	780	37
miR-125	5	3	155	31	167	21	25745	6387	21339	1610	12966	426	14265	326
miR-133	3	5	13	0	14	1	370	68	118	31	125	28	109	21
miR-153	5	3	0	3	7	4	500	59	296	18	173	26	237	37
miR-184	3	5	3080	32	3161	41	22777	165	16397	63	8075	30	9771	29
miR-190	5	3	2695	82	2843	70	3439	520	1334	40	960	83	1698	106
miR-219	5	3	1557	3	1402	6	926	10	358	3	197	2	241	6
miR-277	3	5	2560	6	1804	6	2608	24	1508	10	631	19	513	9
miR-281	3	5	767	1	1098	0	31834	12	11183	6	10656	1	11773	0
miR-307	3	5	104	15	92	12	807	60	535	9	306	49	367	42
miR-745	3	5	10000	43	8859	32	48974	50	17390	22	20302	22	22018	43
miR-1992	3	5	0	0	0	0	83	22	17	5	26	2	32	12
miR-2162	3	5	1577	78	1768	47	6441	735	1915	319	1570	109	1199	132
miR-3479	3	5	1659	13	902	11	2319	302	714	88	1002	67	969	120
miR-4989	3	5	42497	36	40525	31	47878	186	12668	144	25719	63	22907	87
miR-4990	5	3	8	0	8	1	52	16	26	3	3	8	8	10
new-1	3	5	12	0	12	0	35	4	11	0	12	0	5	1
new-2	3	5	322	1	236	2	1494	2	901	1	302	4	331	1
new-3	3	5	607	7	330	9	0	0	0	0	0	0	0	0
