# Supplementary material for: microRNA profiling in the zoonotic parasite Echinococcus canadensis using a high-throughput approach
Source: Parasit Vectors. 2015 Feb 6;8:83. doi: 10.1186/s13071-015-0686-8 (PMC4326209; doi:10.1186/s13071-015-0686-8)
Supplement: Additional file 7: — Conservation of Echinococcus miRNAs. This file contains a supplemental figure that shows percentage of miRNAs in Echinococcus with homologs in Sme: Schmidtea mediterranea. Sja: Schistosoma japonicum. Dme: Droshophila melanogaster. Cel: Caenorhabditis elegans. Hsa: Homo sapiens. [file 13071_2015_686_MOESM7_ESM.xlsx]

## Sheet: Hoja1
Additional File 7. Conservation of Echinococcus miRNAs
Sme: Schmidtea mediterranea. Sja: Schistosoma japonicum. Dme: Droshophila melanogaster. Cel: Caenorhabditis elegans. Hsa: Homo sapiens.
